# Supplementary material for: Lysophosphatidic Acid Upregulates Recepteur D’origine Nantais Expression and Cell Invasion via Egr-1, AP-1, and NF-κB Signaling in Bladder Carcinoma Cells
Source: Int J Mol Sci. 2020 Jan 1;21(1):304. doi: 10.3390/ijms21010304 (PMC6981588; doi:10.3390/ijms21010304)
Supplement: Supplementary file 1 [file ijms-21-00304-s001.zip]

Archive with 2 entries (2 files):
- Supplementary Figures.pdf
- Western Blot Figures.pptx
